# Supplementary material for: Acute inhibition of PMCA4, but not global ablation, reduces blood pressure and arterial contractility via a nNOS‐dependent mechanism
Source: J Cell Mol Med. 2017 Nov 30;22(2):861–72. doi: 10.1111/jcmm.13371 (PMC5783868; doi:10.1111/jcmm.13371)
Supplement: Supplementary file 1 — Figure S1 Differential effect of ablation and inhibition of PMCA4 on basal conscious blood pressure. [file JCMM-22-861-s001.zip]

Archive with 3 entries (3 files):
- Legend_SFigure1.PNG
- Supplementary.SFigure1A,B_JCMM13371.PNG
- Supplementary.SFigure1C,D_JCMM13371.PNG
