# Supplementary material for: Acute inhibition of PMCA4, but not global ablation, reduces blood pressure and arterial contractility via a nNOS‐dependent mechanism
Source: J Cell Mol Med. 2017 Nov 30;22(2):861–72. doi: 10.1111/jcmm.13371 (PMC5783868; doi:10.1111/jcmm.13371)
Supplement: Supplementary file 2 — Figure S2 Passive properties of mesenteric arteries from PMCA4WT and PMCA4KO mice are not significantly different. [file JCMM-22-861-s002.zip]

Archive with 2 entries (2 files):
- Legend_SFigure2.PNG
- Supplementary.SFigure2_JCMM13371.PNG
