# Supplementary material for: Acute inhibition of PMCA4, but not global ablation, reduces blood pressure and arterial contractility via a nNOS‐dependent mechanism
Source: J Cell Mol Med. 2017 Nov 30;22(2):861–72. doi: 10.1111/jcmm.13371 (PMC5783868; doi:10.1111/jcmm.13371)
Supplement: Supplementary file 3 — Figure S3 Examples of experimental trace recordings for each mouse genotype and pharmacologically treated group. [file JCMM-22-861-s003.zip]

Archive with 4 entries (4 files):
- Legend.SFigure3.PNG
- Supplementary.SFigure3A,B_JCMM13371.PNG
- Supplementary.SFigure3C,D_JCMM133.PNG
- Supplementary.SFigure3E,F_JCMM133.PNG
